# Supplementary material for: Advancing 3Rs: The Mouse Estrus Detector (MED) as a Low-Stress, Painless, and Efficient Tool for Estrus Determination in Mice
Source: Int J Mol Sci. 2024 Aug 30;25(17):9429. doi: 10.3390/ijms25179429 (PMC11395264; doi:10.3390/ijms25179429)
Supplement: Supplementary file 1 [file ijms-25-09429-s001.zip]

Archive with 1 entries (1 files):
- ijms-3178437-supplementary.pdf
